# Supplementary material for: Identification and Characterization of Alternatively Spliced Transcript Isoforms of IRX4 in Prostate Cancer
Source: Genes (Basel). 2021 Apr 21;12(5):615. doi: 10.3390/genes12050615 (PMC8143155; doi:10.3390/genes12050615)
Supplement: Supplementary file 1 [file genes-12-00615-s001.zip]

Archive with 1 entries (1 files):
- genes-1154286-supplementary.pdf
